# Supplementary material for: The Most Widely Disseminated COVID-19-Related Scientific Publications in Online Media: A Bibliometric Analysis of the Top 100 Articles with the Highest Altmetric Attention Scores
Source: Healthcare (Basel). 2021 Feb 23;9(2):239. doi: 10.3390/healthcare9020239 (PMC7926455; doi:10.3390/healthcare9020239)
Supplement: Supplementary file 1 [file healthcare-09-00239-s001.xlsx]

## Sheet: Supplementary Table 100
Altmetric Attention Score	Title	Journal/Collection Title		Number of citation*
34789	The proximal origin of SARS-CoV-2	Nature Medicine	Nat Med?2020 Apr;26(4):450-452	2492
32525	Effectiveness of Adding a Mask Recommendation to Other Public Health Measures to Prevent SARS-CoV-2 Infection in Danish Mask Wearers	Annals of Internal Medicine	Ann Intern Med?2020 Nov 18;M20-6817	41
26275	Aerosol and Surface Stability of SARS-CoV-2 as Compared with SARS-CoV-1	New England Journal of Medicine	N Engl J Med?2020 Apr 16;382(16):1564-1567	5386
24466	RETRACTED: Hydroxychloroquine or chloroquine with or without a macrolide for treatment of COVID-19: a multinational registry analysis	The Lancet	Lancet?2020 May 22;S0140-6736(20)31180-6	955
23877	Retraction_Hydroxychloroquine or chloroquine with or without a macrolide for treatment of COVID-19: a multinational registry analysis	The Lancet	Lancet?2020 Jun 13;395(10240):1820	0
23532	Physical distancing, face masks, and eye protection to prevent person-to-person transmission of SARS-CoV-2 and COVID-19: a systematic review and meta-analysis	The Lancet	Lancet?2020 Jun 27;395(10242):1973-1987	1123
21977	Identifying airborne transmission as the dominant route for the spread of COVID-19	Proceedings of the National Academy of Sciences of the United States of America	Proc Natl Acad Sci U S A?2020 Jun 30;117(26):14857-14863	362
19893	Projecting the transmission dynamics of SARS-CoV-2 through the postpandemic period	Science	Science?2020 May 22;368(6493):860-868	1398
19317	COVID-19 Antibody Seroprevalence in Santa Clara County, California	medRxiv		447
18049	COVID-19 Outbreak Associated with Air Conditioning in Restaurant, Guangzhou, China, 2020	Emerging Infectious Diseases	Emerg Infect Dis?2020 Jul;26(7):1628-1631	420
17571	Reducing transmission of SARS-CoV-2	Science	Science?2020 Jun 26;368(6498):1422-1424	299
17296	COVID-19 outpatients: early risk-stratified treatment with zinc plus low-dose hydroxychloroquine and azithromycin: a retrospective case series study	International Journal of Antimicrobial Agents	Int J Antimicrob Agents?2020 Dec;56(6):106214	20
17020	Substantial undocumented infection facilitates the rapid dissemination of novel coronavirus (SARS-CoV-2)	Science	Science?2020 May 1;368(6490):489-493	2257
16466	Covid-19―Navigating the Uncharted	New England Journal of Medicine	N Engl J Med?2020 Mar 26;382(13):1268-1269	907
15949	Temporal dynamics in viral shedding and transmissibility of COVID-19	Nature Medicine	Nat Med?2020 May;26(5):672-675	2108
15463	Safety and immunogenicity of the ChAdOx1 nCoV-19 vaccine against SARS-CoV-2: a preliminary report of a phase 1/2, single-blind, randomised controlled trial	The Lancet	Lancet?2020 Aug 15;396(10249):467-478	578
15443	The FDA-approved drug ivermectin inhibits the replication of SARS-CoV-2 in vitro	Antiviral Research	Antiviral Res?2020 Jun;178:104787	981
15153	Two metres or one: what is the evidence for physical distancing in covid-19?	British Medical Journal	BMJ?2020 Aug 25;370:m3223	60
14701	Post-lockdown SARS-CoV-2 nucleic acid screening in nearly ten million residents of Wuhan, China	Nature Communications	Nat Commun?2020 Nov 20;11(1):5917	9
14665	A study on infectivity of asymptomatic SARS-CoV-2 carriers	Respiratory Medicine	Respir Med?2020 Aug;169:106026	65
14661	Covid-19: politicisation, "corruption," and suppression of science	British Medical Journal	BMJ?2020 Nov 13;371:m4425	8
14572	Clinical features of patients infected with 2019 novel coronavirus in Wuhan, China	The Lancet	Lancet?2020 Feb 15;395(10223):497-506	23685
14469	Treatment of 5 Critically Ill Patients With COVID-19 With Convalescent Plasma	JAMA: Journal of the American Medical Association	JAMA?2020 Apr 28;323(16):1582-1589	1601
14291	Clinical and immunological assessment of asymptomatic SARS-CoV-2 infections	Nature Medicine	Nat Med?2020 Aug;26(8):1200-1204	1120
14205	An mRNA Vaccine against SARS-CoV-2__Preliminary Report	New England Journal of Medicine	N Engl J Med?2020 Nov 12;383(20):1920-1931	660
14015	Uncanny similarity of unique inserts in the 2019-nCoV spike protein to HIV-1 gp120 and Gag	bioRxiv		84
13945	A SARS-like cluster of circulating bat coronaviruses shows potential for human emergence	Nature Medicine			Excluded
13845	Outcomes of Cardiovascular Magnetic Resonance Imaging in Patients Recently Recovered From Coronavirus Disease 2019 (COVID-19)	JAMA Cardiology	JAMA Cardiol?2020 Nov 1;5(11):1265-1273	363
13783	High SARS-CoV-2 Attack Rate Following Exposure at a Choir Practice __ Skagit County, Washington, March 2020	MMWR: Morbidity & Mortality Weekly Report	MMWR Morb Mortal Wkly Rep?2020 May 15;69(19):606-610	302
13586	Clinical course and risk factors for mortality of adult inpatients with COVID-19 in Wuhan, China: a retrospective cohort study	The Lancet	Lancet?2020 Mar 28;395(10229):1054-1062	13017
13484	Universal Masking in Hospitals in the Covid-19 Era	New England Journal of Medicine	N Engl J Med 2020 May 21;382(21):e63	162
13318	Community and Close Contact Exposures Associated with COVID-19 Among Symptomatic Adults ≥18 Years in 11 Outpatient Health Care Facilities ―United States, July 2020	MMWR: Morbidity & Mortality Weekly Report	MMWR Morb Mortal Wkly Rep?2020 Sep 11;69(36):1258-1264	40
13168	Persistent Symptoms in Patients After Acute COVID-19	JAMA: Journal of the American Medical Association	JAMA 2020 Aug 11;324(6):603-605	445
12980	Remdesivir for the Treatment of Covid-19 __Final Report	New England Journal of Medicine	N Engl J Med?2020 Nov 5;383(19):1813-1826	5
12666	Remdesivir in adults with severe COVID-19: a randomised, double-blind, placebo-controlled, multicentre trial	The Lancet	Lancet?2020 May 16;395(10236):1569-1578	1719
12657	Persistence of coronaviruses on inanimate surfaces and their inactivation with biocidal agents	Journal of Hospital Infection	J Hosp Infect?2020 Mar;104(3):246-251	2295
12633	Indoor transmission of SARS-CoV-2	medRxiv		126
12562	Absence of Apparent Transmission of SARS-CoV-2 from Two Stylists After Exposure at a Hair Salon with a Universal Face Covering Policy ―Springfield, Missouri, May 2020	MMWR: Morbidity & Mortality Weekly Report	MMWR Morb Mortal Wkly Rep 2020 Jul 17;69(28):930-932	73
11921	Contact Tracing during Coronavirus Disease Outbreak, South Korea, 2020	Emerging Infectious Diseases	Emerg Infect Dis 2020 Oct;26(10):2465-2468	193
11904	Excess Deaths Associated with COVID-19, by Age and Race and Ethnicity ―United States, January 26―October 3, 2020	MMWR: Morbidity & Mortality Weekly Report	MMWR Morb Mortal Wkly Rep?2020 Oct 23;69(42):1522-1527	38
11833	Hydroxychloroquine and azithromycin as a treatment of COVID-19: results of an open-label non-randomized clinical trial	International Journal of Antimicrobial Agents	Int J Antimicrob Agents?2020 Jul;56(1):105949	3759
11571	Characteristics of and Important Lessons From the Coronavirus Disease 2019 (COVID-19) Outbreak in China	JAMA: Journal of the American Medical Association	JAMA?2020 Apr 7;323(13):1239-1242	9466
11429	Severe Outcomes Among Patients with Coronavirus Disease 2019 (COVID-19) ―United States, February 12–March 16, 2020	MMWR: Morbidity & Mortality Weekly Report	MMWR Morb Mortal Wkly Rep?2020 Mar 27;69(12):343-346	1215
11284	Facial Masking for Covid-19 ―Potential for "variolation"as We Await a Vaccine	New England Journal of Medicine	N Engl J Med?2020 Oct 29;383(18):e101	82
11230	Genomic evidence for reinfection with SARS-CoV-2: a case study	Lancet Infectious Diseases	Lancet Infect Dis?2021 Jan;21(1):52-58	208
10993	SARS-CoV-2 Transmission and Infection Among Attendees of an Overnight Camp ―Georgia, June 2020	MMWR: Morbidity & Mortality Weekly Report	MMWR Morb Mortal Wkly Rep?2020 Aug 7;69(31):1023-1025	88
10877	Aerosol and surface stability of HCoV-19 (SARS-CoV-2) compared to SARS-CoV-1	medRxiv		34
10869	High Temperature and High Humidity Reduce the Transmission of COVID-19	SSRN Electronic Journal	SSRN 2020 Mar http://dx.doi.org/10.2139/ssrn.3551767?	383
10835	Treatment with hydroxychloroquine, azithromycin, and combination in patients hospitalized with COVID-19	International Journal of Infectious Diseases	Int J Infect Dis?2020 Aug;97:396-403	228
10752	Unusual Features of the SARS-CoV-2 Genome Suggesting Sophisticated Laboratory Modification Rather Than Natural Evolution and Delineation of Its Probable Synthetic Route		Zenodo 2020 Sep http://doi.org/10.5281/zenodo.4028830?	6
10643	A Randomized Trial of Hydroxychloroquine as Postexposure Prophylaxis for Covid-19	New England Journal of Medicine	N Engl J Med 2020 Aug 6;383(6):517-525	698
10585	Safety and Efficacy of the BNT162b2 mRNA Covid-19 Vaccine	New England Journal of Medicine	N Engl J Med?2020 Dec 31;383(27):2603-2615	449
10525	Clinical Characteristics of Coronavirus Disease 2019 in China	New England Journal of Medicine	N Engl J Med?2020 Apr 30;382(18):1708-1720	15170
10222	Scientific consensus on the COVID-19 pandemic: we need to act now	The Lancet	Lancet?2020 Oct 31;396(10260):e71-e72	63
10198	Prevalence of SARS-CoV-2 in Spain (ENE-COVID): a nationwide, population-based seroepidemiological study	The Lancet	Lancet?2020 Aug 22;396(10250):535-544	653
10030	Universal Screening for SARS-CoV-2 in Women Admitted for Delivery	New England Journal of Medicine	N Engl J Med?2020 May 28;382(22):2163-2164	718
9876	The airborne lifetime of small speech droplets and their potential importance in SARS-CoV-2 transmission	Proceedings of the National Academy of Sciences of the United States of America	Proc Natl Acad Sci U S A?2020 Jun 2;117(22):11875-11877	411
9875	Transmission of 2019-nCoV Infection from an Asymptomatic Contact in Germany	New England Journal of Medicine	N Engl J Med?2020 Mar 5;382(10):970-971	3002
9835	Outcomes of hydroxychloroquine usage in United States veterans hospitalized with Covid-19	medRxiv		394
9747	Safety and immunogenicity of an rAd26 and rAd5 vector-based heterologous prime-boost COVID-19 vaccine in two formulations: two open, non-randomised phase 1/2 studies from Russia	The Lancet	Lancet?2020 Sep 26;396(10255):887-897	166
9716	First Case of 2019 Novel Coronavirus in the United States	New England Journal of Medicine	N Engl J Med?2020 Mar 5;382(10):929-936	4110
9586	Community Use Of Face Masks And COVID-19: Evidence From A Natural Experiment Of State Mandates In The US	Health Affairs	Health Aff (Millwood)?2020 Aug;39(8):1419-1425	192
9491	Targets of T Cell Responses to SARS-CoV-2 Coronavirus in Humans with COVID-19 Disease and Unexposed Individuals	Cell	Cell?2020 Jun 25;181(7):1489-1501.e15	1067
9440	The Incubation Period of Coronavirus Disease 2019 (COVID-19) From Publicly Reported Confirmed Cases: Estimation and Application	Annals of Internal Medicine	Ann Intern Med?2020 May 5;172(9):577-582	3276
9439	Observational Study of Hydroxychloroquine in Hospitalized Patients with Covid-19	New England Journal of Medicine	N Engl J Med?2020 Jun 18;382(25):2411-2418	1027
9284	It Is Time to Address Airborne Transmission of Coronavirus Disease 2019 (COVID-19)	Clinical Infectious Diseases	Clin Infect Dis?2020 Dec 3;71(9):2311-2313	361
9197	COVID research updates: How 90% of French COVID cases evaded detection	Nature	Nature?2020 Dec 21	0
9086	SARS-CoV-2-specific T cell immunity in cases of COVID-19 and SARS, and uninfected controls	Nature	Nature?2020 Aug;584(7821):457-462	405
9044	Age-Related Differences in Nasopharyngeal Severe Acute Respiratory Syndrome Coronavirus 2 (SARS-CoV-2) Levels in Patients With Mild to Moderate Coronavirus Disease 2019 (COVID-19)	JAMA Pediatrics	JAMA Pediatr?2020 Sep 1;174(9):902-903	136
8974	A Trial of Lopinavir-Ritonavir in Adults Hospitalized with Severe Covid-19	New England Journal of Medicine	N Engl J Med?2020 May 7;382(19):1787-1799	3535
8954	Compassionate Use of Remdesivir for Patients with Severe Covid-19	New England Journal of Medicine	N Engl J Med?2020 Jun 11;382(24):2327-2336	1709
8884	Severe Acute Respiratory Syndrome Coronavirus as an Agent of Emerging and Reemerging Infection	Clinical Microbiology Reviews			Excluded
8723	Coronavirus Disease Outbreak in Call Center, South Korea	Emerging Infectious Diseases	Emerg Infect Dis?2020 Aug;26(8):1666-1670	244
8670	High Contagiousness and Rapid Spread of Severe Acute Respiratory Syndrome Coronavirus 2	Emerging Infectious Diseases	Emerg Infect Dis?2020 Jul;26(7):1470-1477	778
8666	Clusters of Coronavirus Disease in Communities, Japan, January-April 2020	Emerging Infectious Diseases	Emerg Infect Dis?2020 Sep;26(9):2176-2179	88
8661	Repurposed antiviral drugs for COVID-19―interim WHO SOLIDARITY trial results	medRxiv		220
8567	Mobility network models of COVID-19 explain inequities and inform reopening	Nature	Nature?2021 Jan;589(7840):82-87	91
8443	Spread of SARS-CoV-2 in the Icelandic Population	New England Journal of Medicine	N Engl J Med?2020 Jun 11;382(24):2302-2315	908
8362	Offline: COVID-19 and the NHS―"a national scandal?,The Lancet"	0099-5355, 0140-6736, 1474-547X	Lancet?2020 Mar 28;395(10229):1022	97
8330	Quantifying SARS-CoV-2 transmission suggests epidemic control with digital contact tracing	Science	Science?2020 May 8;368(6491):eabb6936	1162
8328	The race for coronavirus vaccines: a graphical guide	Nature	Nature?2020 Apr;580(7805):576-577	206
8241	Spike mutation pipeline reveals the emergence of a more transmissible form of SARS-CoV-2	bioRxiv		250
8051	Presenting Characteristics, Comorbidities, and Outcomes Among 5700 Patients Hospitalized With COVID-19 in the New York City Area	JAMA: Journal of the American Medical Association	JAMA?2020 May 26;323(20):2052-2059	3702
8050	Selective and cross-reactive SARS-CoV-2 T cell epitopes in unexposed humans	Science	Science?2020 Oct 2;370(6512):89-94	238
8002	Dexamethasone in Hospitalized Patients with Covid-19―Preliminary Report	New England Journal of Medicine	N Engl J Med?2020 Jul 17;NEJMoa2021436	1558
7939	Coronavirus latest: Trump halts funding for WHO	Nature			Excluded
7938	The temporal association of introducing and lifting non-pharmaceutical interventions with the time-varying reproduction number (R) of SARS-CoV-2: a modelling study across 131 countries	Lancet Infectious Diseases	Lancet Infect Dis 2020 Published Online October 22, 2020 https://doi.org/10.1016/S1473-3099(20)30785-4	46
7896	Variation in False-Negative Rate of Reverse Transcriptase Polymerase Chain Reaction_Based SARS-CoV-2 Tests by Time Since Exposure	Annals of Internal Medicine	Ann Intern Med?2020 Aug 18;173(4):262-267	604
7877	Response to COVID-19 in Taiwan	JAMA: Journal of the American Medical Association	JAMA?2020 Apr 14;323(14):1341-1342	733
7839	Household Transmission of SARS-CoV-2	JAMA Network Open	JAMA Netw Open?2020 Dec 1;3(12):e2031756	51
7824	Pediatric Severe Acute Respiratory Syndrome Coronavirus 2 (SARS-CoV-2): Clinical Presentation, Infectivity, and Immune Responses	Journal of Pediatrics	J Pediatr?2020 Dec;227:45-52.e5	81
7754	Prevalence of Asymptomatic SARS-CoV-2 Infection	Annals of Internal Medicine	Ann Intern Med?2020 Sep 1;173(5):362-367	608
7703	Symptom Duration and Risk Factors for Delayed Return to Usual Health Among Outpatients with COVID-19 in a Multistate Health Care Systems Network ―United States, March–June 2020	MMWR: Morbidity & Mortality Weekly Report	MMWR Morb Mortal Wkly Rep?2020 Jul 31;69(30):993-998	168
7600	Lack of Reinfection in Rhesus Macaques Infected with SARS-CoV-2	bioRxiv		81
7541	Breakthrough: Chloroquine phosphate has shown apparent efficacy in treatment of COVID-19 associated pneumonia in clinical studies	BioScience Trends	Biosci Trends?2020 Mar 16;14(1):72-73	2043
7528	Epidemiology of COVID-19 Among Children in China	Pediatrics	Pediatrics?2020 Jun;145(6):e20200702	1341
7467	Outcomes of 3,737 COVID-19 patients treated with hydroxychloroquine/azithromycin and other regimens in Marseille, France: A retrospective analysis	Travel Medicine and Infectious Disease	Travel Med Infect Dis?2020 Jul-Aug;36:101791	124
7422	SARS-CoV-2 RNA concentrations in primary municipal sewage sludge as a leading indicator of COVID-19 outbreak dynamics	medRxiv		67
7366	The effect of temperature on persistence of SARS-CoV-2 on common surfaces	Virology Journal	Virol J?2020 Oct 7;17(1):145	67
7359	Public Health Responses to COVID-19 Outbreaks on Cruise Ships―Worldwide, February–March 2020	MMWR: Morbidity & Mortality Weekly Report	MMWR Morb Mortal Wkly Rep?2020 Mar 27;69(12):347-352	199
7322	Airborne transmission of SARS-CoV-2	Science	Science?2020 Oct 16;370(6514):303-304	49
7304	COVID-19:Attacks the 1-Beta Chain of Hemoglobin and Captures the Porphyrin to Inhibit Human Heme Metabolism	ChemRxiv		245
7301	Remdesivir and chloroquine effectively inhibit the recently emerged novel coronavirus (2019-nCoV) in vitro	Cell Research	Cell Res?2020 Mar;30(3):269-271	4248
*The number of citations from google scholar at February 16, 2021
